# Supplementary material for: MiR-31 regulates the cisplatin resistance by targeting Src in gallbladder cancer
Source: Oncotarget. 2016 Nov 4;7(50):83060–70. doi: 10.18632/oncotarget.13067 (PMC5347753; doi:10.18632/oncotarget.13067)
Supplement: Supplementary file 2 [file oncotarget-07-83060-s002.xls]

## Sheet: Sheet1
The potential target genes of miR-31
Target gene	Representative transcript	Gene name
SRC	NM_005417	v-src sarcoma (Schmidt-Ruppin A-2) viral oncogene homolog (avian)
RSBN1	NM_018364	round spermatid basic protein 1
ARHGEF2	NM_001162383	Rho/Rac guanine nucleotide exchange factor (GEF) 2
IDE	NM_001165946	insulin-degrading enzyme
NR5A2	NM_003822	nuclear receptor subfamily 5, group A, member 2
SH2D1A	NM_001114937	SH2 domain containing 1A
ZNF512	NM_032434	zinc finger protein 512
PRKCE	NM_005400	protein kinase C, epsilon
PIK3C2A	NM_002645	phosphoinositide-3-kinase, class 2, alpha polypeptide
PEX5	NM_000319	peroxisomal biogenesis factor 5
SATB2	NM_001172509	SATB homeobox 2
AKAP7	NM_004842	A kinase (PRKA) anchor protein 7
TSGA10	NM_025244	testis specific, 10
RHOBTB1	NM_001242359	Rho-related BTB domain containing 1
OAS2	NM_016817	2'-5'-oligoadenylate synthetase 2, 69/71kDa
SEPHS1	NM_001195602	selenophosphate synthetase 1
DUSP7	NM_001947	dual specificity phosphatase 7
PPP1R9A	NM_001166160	protein phosphatase 1, regulatory (inhibitor) subunit 9A
RNF144B	NM_182757	ring finger protein 144B
KANK1	NM_015158	KN motif and ankyrin repeat domains 1
SLC1A2	NM_001195728	solute carrier family 1 (glial high affinity glutamate transporter), member 2
KIAA0889	NM_080627	KIAA0889
DCBLD2	NM_080927	discoidin, CUB and LCCL domain containing 2
STARD13	NM_052851	StAR-related lipid transfer (START) domain containing 13
HIF1AN	NM_017902	hypoxia inducible factor 1, alpha subunit inhibitor
SLC6A6	NM_001134367	solute carrier family 6 (neurotransmitter transporter, taurine), member 6
ADCY6	NM_015270	adenylate cyclase 6
SLC35A2	NM_005660	solute carrier family 35 (UDP-galactose transporter), member A2
TMPRSS11F	NM_207407	transmembrane protease, serine 11F
RET	NM_020630	ret proto-oncogene
PAX9	NM_006194	paired box 9
TMEM145	NM_173633	transmembrane protein 145
CACNG4	NM_014405	calcium channel, voltage-dependent, gamma subunit 4
PTPN14	NM_005401	protein tyrosine phosphatase, non-receptor type 14
IL34	NM_001172771	interleukin 34
HIAT1	NM_033055	hippocampus abundant transcript 1
TESK2	NM_007170	testis-specific kinase 2
SYDE2	NM_032184	synapse defective 1, Rho GTPase, homolog 2 (C. elegans)
WDR5	NM_017588	WD repeat domain 5
DEPDC4	NM_152317	DEP domain containing 4
KCTD21	NM_001029859	potassium channel tetramerisation domain containing 21
TTC23	NM_001040655	tetratricopeptide repeat domain 23
WNK1	NM_001184985	WNK lysine deficient protein kinase 1
RIMS3	NM_014747	regulating synaptic membrane exocytosis 3
C2orf67	NM_152519	chromosome 2 open reading frame 67
ODZ4	NM_001098816	odz, odd Oz/ten-m homolog 4 (Drosophila)
ASAP2	NM_001135191	ArfGAP with SH3 domain, ankyrin repeat and PH domain 2
AHCYL1	NM_001242673	adenosylhomocysteinase-like 1
VEZT	NM_017599	vezatin, adherens junctions transmembrane protein
MLXIP	NM_014938	MLX interacting protein
KIAA1324L	NM_001142749	KIAA1324-like
RASA1	NM_002890	RAS p21 protein activator (GTPase activating protein) 1
FAM118A	NM_001104595	family with sequence similarity 118, member A
RGS4	NM_001102445	regulator of G-protein signaling 4
RAPH1	NM_213589	Ras association (RalGDS/AF-6) and pleckstrin homology domains 1
KHDRBS3	NM_006558	KH domain containing, RNA binding, signal transduction associated 3
RNF183	NM_145051	ring finger protein 183
C6orf204	NM_001042475	chromosome 6 open reading frame 204
MBOAT2	NM_138799	membrane bound O-acyltransferase domain containing 2
LBH	NM_030915	limb bud and heart development homolog (mouse)
AK4	NM_001005353	adenylate kinase 4
TBXA2R	NM_001060	thromboxane A2 receptor
VGLL3	NM_016206	vestigial like 3 (Drosophila)
TMED10	NM_006827	transmembrane emp24-like trafficking protein 10 (yeast)
STX12	NM_177424	syntaxin 12
TRMT1L	NM_001202423	TRM1 tRNA methyltransferase 1-like
SSH1	NM_018984	slingshot homolog 1 (Drosophila)
PC	NM_000920	pyruvate carboxylase
SUPT16H	NM_007192	suppressor of Ty 16 homolog (S. cerevisiae)
MAP3K14	NM_003954	mitogen-activated protein kinase kinase kinase 14
CHMP7	NM_152272	CHMP family, member 7
ATP8A1	NM_001105529	ATPase, aminophospholipid transporter (APLT), class I, type 8A, member 1
EHBP1	NM_001142614	EH domain binding protein 1
CREG1	NM_003851	cellular repressor of E1A-stimulated genes 1
SPECC1	NM_001033554	sperm antigen with calponin homology and coiled-coil domains 1
MAP4K5	NM_006575	mitogen-activated protein kinase kinase kinase kinase 5
XPR1	NM_001135669	xenotropic and polytropic retrovirus receptor 1
FGF7	NM_002009	fibroblast growth factor 7
RGAG1	NM_020769	retrotransposon gag domain containing 1
APBB2	NM_001166050	amyloid beta (A4) precursor protein-binding, family B, member 2
WWC2	NM_024949	WW and C2 domain containing 2
SEMA6D	NM_001198999	sema domain, transmembrane domain (TM), and cytoplasmic domain, (semaphorin) 6D
TRPV6	NM_018646	transient receptor potential cation channel, subfamily V, member 6
TMEM43	NM_024334	transmembrane protein 43
ARID1A	NM_006015	AT rich interactive domain 1A (SWI-like)
TMX4	NM_021156	thioredoxin-related transmembrane protein 4
EIF4EBP2	NM_004096	eukaryotic translation initiation factor 4E binding protein 2
TMEM41A	NM_080652	transmembrane protein 41A
PCDH8	NM_002590	protocadherin 8
MYO5A	NM_000259	myosin VA (heavy chain 12, myoxin)
XKR6	NM_173683	XK, Kell blood group complex subunit-related family, member 6
JAZF1	NM_175061	JAZF zinc finger 1
UBE2K	NM_001111112	ubiquitin-conjugating enzyme E2K
CLASP2	NM_001207044	cytoplasmic linker associated protein 2
TFRC	NM_001128148	transferrin receptor (p90, CD71)
GXYLT1	NM_001099650	glucoside xylosyltransferase 1
NUMB	NM_001005743	numb homolog (Drosophila)
KIAA1462	NM_020848	KIAA1462
OSBP2	NM_030758	oxysterol binding protein 2
LATS2	NM_014572	LATS, large tumor suppressor, homolog 2 (Drosophila)
LRRC31	NM_024727	leucine rich repeat containing 31
ZFP30	NM_014898	zinc finger protein 30 homolog (mouse)
TNS1	NM_022648	tensin 1
HOMER1	NM_004272	homer homolog 1 (Drosophila)
UCN2	NM_033199	urocortin 2
RAB9B	NM_016370	RAB9B, member RAS oncogene family
